# Supplementary material for: Rational Design, Synthesis, and Systematic Evaluation of Redox-Responsive SN-38 Prodrugs for Selective Activation in Hypoxic Tumor Microenvironments
Source: Pharmaceuticals (Basel). 2026 Mar 21;19(3):515. doi: 10.3390/ph19030515 (PMC13029133; doi:10.3390/ph19030515)
Supplement: Supplementary file 1 [file pharmaceuticals-19-00515-s001.zip]

Archive with 1 entries (1 files):
- pharmaceuticals-4171978-supplementary.pdf
